# Supplementary material for: Quantum dot LEDs emitting broadband vortex beams
Source: Nat Commun. 2025 May 29;16:4974. doi: 10.1038/s41467-025-60336-w (PMC12122666; doi:10.1038/s41467-025-60336-w)
Supplement: Supplementary file 3 — Source Data [file 41467_2025_60336_MOESM3_ESM.xlsx]

## Sheet: Fig1c
1161.3	1922.6
1162.1	-4389.4
1162.8	2394.6
1163.6	-2108.4
1164.3	869.62
1165.1	-241.38
1165.8	455.62
1166.6	-360.38
1167.3	1734.6
1168.1	-1010.4
1168.8	2515.6
1169.6	-884.38
1170.3	1584.6
1171.1	-522.38
1171.8	658.62
1172.6	925.62
1173.3	1083.6
1174.1	-1380.4
1174.8	1591.6
1175.6	-545.38
1176.3	2211.6
1177.1	-482.38
1177.8	2094.6
1178.6	570.62
1179.3	1491.6
1180.1	2200.6
1180.8	764.62
1181.6	-305.38
1182.3	1762.6
1183.1	-251.38
1183.8	1724.6
1184.6	-394.38
1185.3	2225.6
1186.1	764.62
1186.8	4022.6
1187.6	150.62
1188.3	1730.6
1189.1	-394.38
1189.8	3048.6
1190.6	131.62
1191.3	2180.6
1192.1	516.62
1192.8	2323.6
1193.6	-804.38
1194.3	2792.6
1195.1	-256.38
1195.8	3140.6
1196.6	679.62
1197.3	3099.6
1198.1	1329.6
1198.8	2974.6
1199.6	-503.38
1200.3	2702.6
1201.1	425.62
1201.8	2523.6
1202.6	2265.6
1203.3	3672.6
1204.1	748.62
1204.8	2422.6
1205.6	-250.38
1206.3	2331.6
1207.1	1819.6
1207.8	301.62
1208.6	1422.6
1209.3	3825.6
1210.1	1083.6
1210.8	3213.6
1211.6	672.62
1212.3	4596.6
1213.1	1580.6
1213.8	4033.6
1214.6	2777.6
1215.3	3711.6
1216.1	835.62
1216.8	3787.6
1217.6	572.62
1218.3	5185.6
1219.1	1098.6
1219.8	6559.6
1220.6	2134.6
1221.3	3861.6
1222.1	1338.6
1222.8	6016.6
1223.6	1499.6
1224.3	5132.6
1225.1	3432.6
1225.8	5379.6
1226.6	2998.6
1227.3	5995.6
1228.1	2957.6
1228.8	5397.6
1229.6	5026.6
1230.3	4825.6
1231.1	4297.6
1231.8	4918.6
1232.6	4887.6
1233.3	6088.6
1234.1	5115.6
1234.8	6649.6
1235.6	4159.6
1236.3	6660.6
1237.1	5844.6
1237.8	6671.6
1238.6	7124.6
1239.3	6039.6
1240.1	5989.6
1240.8	8210.6
1241.6	5814.6
1242.3	7108.6
1243.1	7239.6
1243.8	6568.6
1244.6	5225.6
1245.3	7813.6
1246.1	6678.6
1246.8	7662.6
1247.6	8488.6
1248.3	8155.6
1249.1	7784.6
1249.8	8906.6
1250.6	7316.6
1251.3	9744.6
1252.1	8599.6
1252.8	8895.6
1253.6	8692.6
1254.3	10538
1255	7146.6
1255.8	11851
1256.5	9671.6
1257.3	10217
1258	9240.6
1258.8	10597
1259.5	7992.6
1260.3	12257
1261	10511
1261.8	10782
1262.5	9512.6
1263.3	11938
1264	12015
1264.8	13486
1265.5	9495.6
1266.3	12666
1267	10006
1267.8	13118
1268.5	11018
1269.3	13639
1270	11911
1270.8	14592
1271.5	11105
1272.3	12940
1273	13082
1273.8	13304
1274.5	13180
1275.3	16040
1276	12500
1276.8	15859
1277.5	12763
1278.3	14501
1279	13034
1279.8	17207
1280.5	14043
1281.2	17554
1282	14559
1282.7	15993
1283.5	14665
1284.2	15294
1285	16732
1285.7	18901
1286.5	17940
1287.2	19433
1288	17386
1288.7	18508
1289.5	16066
1290.2	18663
1291	17693
1291.7	20131
1292.5	18958
1293.2	20678
1294	18512
1294.7	20591
1295.5	18244
1296.2	21933
1297	19389
1297.7	23109
1298.5	19389
1299.2	21173
1300	22174
1300.7	23728
1301.4	18984
1302.2	21635
1302.9	22081
1303.7	21894
1304.4	21036
1305.2	24665
1305.9	22934
1306.7	24400
1307.4	22079
1308.2	25503
1308.9	23596
1309.7	25887
1310.4	24375
1311.2	25665
1311.9	24159
1312.7	27596
1313.4	24650
1314.2	27057
1314.9	24946
1315.7	28333
1316.4	26228
1317.1	27506
1317.9	26594
1318.6	28892
1319.4	27296
1320.1	29692
1320.9	27572
1321.6	31841
1322.4	27594
1323.1	31034
1323.9	29089
1324.6	30831
1325.4	29826
1326.1	30647
1326.9	29844
1327.6	32180
1328.4	31017
1329.1	32420
1329.9	31363
1330.6	34353
1331.3	31101
1332.1	34389
1332.8	33481
1333.6	35670
1334.3	32382
1335.1	34662
1335.8	33551
1336.6	35953
1337.3	32686
1338.1	35505
1338.8	33272
1339.6	36697
1340.3	33567
1341.1	38485
1341.8	35165
1342.5	36741
1343.3	36432
1344	37162
1344.8	37114
1345.5	39310
1346.3	37272
1347	39069
1347.8	35746
1348.5	40024
1349.3	36677
1350	38271
1350.8	36651
1351.5	38528
1352.3	39811
1353	41147
1353.7	37469
1354.5	37850
1355.2	38076
1356	39437
1356.7	38526
1357.5	38469
1358.2	38104
1359	38454
1359.7	38230
1360.5	38861
1361.2	36905
1362	40842
1362.7	37542
1363.5	37819
1364.2	38779
1364.9	40029
1365.7	38329
1366.4	32190
1367.2	30754
1367.9	31821
1368.7	32060
1369.4	34935
1370.2	32026
1370.9	34588
1371.7	34091
1372.4	34867
1373.2	33502
1373.9	35924
1374.6	34221
1375.4	35751
1376.1	33498
1376.9	35510
1377.6	33539
1378.4	37177
1379.1	32197
1379.9	33343
1380.6	34339
1381.4	32816
1382.1	28893
1382.9	32216
1383.6	31303
1384.3	31497
1385.1	30855
1385.8	32396
1386.6	30167
1387.3	32706
1388.1	31827
1388.8	34418
1389.6	33331
1390.3	34891
1391.1	31528
1391.8	35562
1392.5	33172
1393.3	34602
1394	32203
1394.8	34819
1395.5	31325
1396.3	33932
1397	32058
1397.8	35301
1398.5	30413
1399.3	32793
1400	31317
1400.7	33379
1401.5	32444
1402.2	34968
1403	32543
1403.7	34247
1404.5	32912
1405.2	34303
1406	31093
1406.7	33418
1407.5	32388
1408.2	33010
1408.9	31893
1409.7	34533
1410.4	32518
1411.2	33580
1411.9	32790
1412.7	34364
1413.4	31423
1414.2	34455
1414.9	33644
1415.6	35200
1416.4	33332
1417.1	36202
1417.9	32679
1418.6	33705
1419.4	32670
1420.1	33618
1420.9	31112
1421.6	34562
1422.4	33489
1423.1	33345
1423.8	33724
1424.6	35361
1425.3	31250
1426.1	33713
1426.8	33993
1427.6	34153
1428.3	32243
1429.1	33643
1429.8	32236
1430.5	33732
1431.3	32102
1432	33691
1432.8	31879
1433.5	34319
1434.3	32169
1435	33753
1435.8	33669
1436.5	33291
1437.2	31402
1438	34262
1438.7	32216
1439.5	34827
1440.2	34305
1441	33313
1441.7	31923
1442.5	34144
1443.2	32193
1443.9	33948
1444.7	31364
1445.4	33069
1446.2	31335
1446.9	34018
1447.7	30938
1448.4	34001
1449.2	30466
1449.9	32346
1450.6	31945
1451.4	33262
1452.1	31246
1452.9	31618
1453.6	31532
1454.4	31964
1455.1	30557
1455.9	32884
1456.6	29275
1457.3	33553
1458.1	30938
1458.8	32877
1459.6	28770
1460.3	32587
1461.1	31888
1461.8	32083
1462.5	31174
1463.3	30799
1464	31679
1464.8	30541
1465.5	30740
1466.3	29283
1467	31130
1467.8	30825
1468.5	30320
1469.2	30815
1470	29837
1470.7	29099
1471.5	31639
1472.2	30335
1473	28871
1473.7	31604
1474.4	28250
1475.2	29895
1475.9	29553
1476.7	29973
1477.4	29678
1478.2	30471
1478.9	29738
1479.6	30110
1480.4	28077
1481.1	29299
1481.9	29181
1482.6	29779
1483.4	28195
1484.1	30895
1484.9	28478
1485.6	29520
1486.3	29574
1487.1	29568
1487.8	29203
1488.6	30880
1489.3	28139
1490.1	29491
1490.8	29614
1491.5	28972
1492.3	27943
1493	28223
1493.8	28080
1494.5	30286
1495.3	27889
1496	30211
1496.7	28513
1497.5	29184
1498.2	28031
1499	27571
1499.7	27333
1500.5	25953
1501.2	27890
1501.9	27562
1502.7	25936
1503.4	28017
1504.2	25993
1504.9	26413
1505.7	26110
1506.4	25942
1507.1	26558
1507.9	25711
1508.6	23830
1509.4	26399
1510.1	24363
1510.8	24978
1511.6	22992
1512.3	24557
1513.1	22068
1513.8	23855
1514.6	21509
1515.3	24736
1516	22328
1516.8	23152
1517.5	21041
1518.3	21892
1519	21574
1519.8	22241
1520.5	20175
1521.2	21267
1522	20245
1522.7	20485
1523.5	20381
1524.2	20839
1525	18344
1525.7	21410
1526.4	20365
1527.2	20340
1527.9	20183
1528.7	18897
1529.4	18224
1530.1	20032
1530.9	19243
1531.6	19541
1532.4	17540
1533.1	18068
1533.9	19532
1534.6	18996
1535.3	17015
1536.1	19492
1536.8	18235
1537.6	18496
1538.3	18015
1539	18179
1539.8	17111
1540.5	20161
1541.3	17975
1542	18928
1542.8	16111
1543.5	18410
1544.2	18893
1545	15707
1545.7	16856
1546.5	17048
1547.2	16139
1547.9	16431
1548.7	16769
1549.4	18172
1550.2	15853
1550.9	17270
1551.7	15980
1552.4	17792
1553.1	15685
1553.9	16345
1554.6	15149
1555.4	17218
1556.1	16479
1556.8	16246
1557.6	15512
1558.3	17464
1559.1	15225
1559.8	15147
1560.5	14811
1561.3	16859
1562	15312
1562.8	14162
1563.5	13752
1564.3	16090
1565	15584
1565.7	15339
1566.5	13566
1567.2	14621
1568	15264
1568.7	13665
1569.4	12577
1570.2	15060
1570.9	13562
1571.7	14230
1572.4	13272
1573.1	14269
1573.9	12184
1574.6	13291
1575.4	13670
1576.1	14696
1576.8	13376
1577.6	13897
1578.3	13052
1579.1	13742
1579.8	13184
1580.6	12932
1581.3	12321
1582	14495
1582.8	12289
1583.5	12554
1584.3	14138
1585	12839
1585.7	12336
1586.5	12749
1587.2	11905
1588	12176
1588.7	11870
1589.4	13151
1590.2	10777
1590.9	11475
1591.7	12258
1592.4	12618
1593.1	12810
1593.9	12433
1594.6	11986
1595.4	11302
1596.1	10728
1596.8	11935
1597.6	10578
1598.3	10884
1599.1	10638
1599.8	9586.6
1600.5	10898
1601.3	12461
1602	10061
1602.8	9354.6
1603.5	9448.6
1604.2	11139
1605	10443
1605.7	8965.6
1606.5	9525.6
1607.2	11983
1607.9	8662.6
1608.7	9356.6
1609.4	8114.6
1610.2	9908.6
1610.9	8752.6
1611.6	9913.6
1612.4	7219.6
1613.1	9842.6
1613.9	9058.6
1614.6	9871.6
1615.3	8538.6
1616.1	10158
1616.8	7935.6
1617.6	9570.6
1618.3	7378.6
1619	8588.6
1619.8	6245.6
1620.5	7983.6
1621.2	5822.6
1622	6775.6
1622.7	5041.6
1623.5	5527.6
1624.2	6111.6
1624.9	6608.6
1625.7	4902.6
1626.4	5800.6
1627.2	4665.6
1627.9	5297.6
1628.6	4356.6
1629.4	3791.6
1630.1	4560.6
1630.9	3917.6
1631.6	1458.6
1632.3	3212.6
1633.1	2383.6
1633.8	3010.6
1634.6	1856.6
1635.3	2229.6
1636	723.62
1636.8	1157.6
1637.5	2553.6

## Sheet: Fig3a
Au, before		Au, after			Si, before		Si, after
Voltage (V)	Intensity (A)	Voltage (V)	Intensity (A)		Voltage (V)	Intensity (A)	Voltage (V)	Intensity (A)
0.100076	6.91077e-09	0.100033	1.48591e-08		0.100034	1.13939e-09	0.100042	2.34965e-09
0.200079	1.05484e-08	0.200031	3.05761e-08		0.20004	3.2431e-09	0.200044	6.24335e-09
0.30001	1.39112e-08	0.299982	5.37161e-08		0.299984	6.71313e-09	0.299996	1.19141e-08
0.400027	1.71724e-08	0.400003	7.60567e-08		0.400007	1.1141e-08	0.400009	1.91538e-08
0.50004	2.08703e-08	0.500016	1.06199e-07		0.500017	1.76648e-08	0.50002	2.5901e-08
0.600017	2.47804e-08	0.600005	1.47664e-07		0.599995	2.44243e-08	0.600003	3.31273e-08
0.700036	2.92389e-08	0.700022	1.84647e-07		0.700015	3.21913e-08	0.700027	4.07898e-08
0.800017	3.36608e-08	0.800001	2.1037e-07		0.799992	3.97335e-08	0.800005	4.80523e-08
0.900038	3.87952e-08	0.90002	2.64168e-07		0.90001	4.69978e-08	0.900023	5.55362e-08
1.00006	4.38852e-08	1.00004	3.35181e-07		1.00003	5.5103e-08	1.00004	6.32179e-08
1.10004	5.17973e-08	1.10002	3.86983e-07		1.10001	6.31075e-08	1.10002	6.93355e-08
1.20006	5.91861e-08	1.20003	4.4563e-07		1.20003	7.08374e-08	1.20004	7.56563e-08
1.30004	6.63283e-08	1.30002	5.37051e-07		1.30001	7.82635e-08	1.30002	8.22517e-08
1.40005	7.75599e-08	1.40003	6.3158e-07		1.40002	8.53611e-08	1.40003	8.89302e-08
1.50006	8.73079e-08	1.50004	7.30299e-07		1.50003	9.23913e-08	1.50004	9.4633e-08
1.60005	9.77114e-08	1.60002	8.11096e-07		1.60002	9.95328e-08	1.60003	9.98553e-08
1.70006	1.10194e-07	1.70003	9.23784e-07		1.70003	1.05864e-07	1.70004	1.044e-07
1.80003	1.23706e-07	1.80001	1.09558e-06		1.8	1.13228e-07	1.80002	1.11082e-07
1.90004	1.31677e-07	1.90002	1.12491e-06		1.90002	1.19397e-07	1.90003	1.17439e-07
2.00005	1.4753e-07	2.00003	1.39116e-06		2.00002	1.26582e-07	2.00003	1.24013e-07
1.90005	1.32596e-07	1.90002	1.19138e-06		1.90001	1.20386e-07	1.90003	1.18301e-07
1.80004	1.19256e-07	1.80001	1.15625e-06		1.8	1.12527e-07	1.80001	1.13378e-07
1.70007	1.12175e-07	1.70004	1.03765e-06		1.70003	1.05511e-07	1.70004	1.07208e-07
1.60005	9.63068e-08	1.60002	9.19186e-07		1.60001	9.75623e-08	1.60003	1.00941e-07
1.50006	8.56447e-08	1.50004	8.88142e-07		1.50003	9.14242e-08	1.50004	9.48971e-08
1.40006	7.53606e-08	1.40003	7.47042e-07		1.40001	8.34514e-08	1.40004	8.86673e-08
1.30004	6.52828e-08	1.30002	6.95794e-07		1.30001	7.65929e-08	1.30002	8.1926e-08
1.20006	5.85477e-08	1.20003	6.39272e-07		1.20002	6.90799e-08	1.20004	7.65394e-08
1.10004	5.19305e-08	1.10002	5.60505e-07		1.10001	6.17059e-08	1.10002	7.01162e-08
1.00006	4.37385e-08	1.00004	4.43743e-07		1.00003	5.38963e-08	1.00004	6.25387e-08
0.900042	3.84518e-08	0.900017	3.87948e-07		0.900006	4.61113e-08	0.900021	5.60919e-08
0.800023	3.33341e-08	0.799996	3.44558e-07		0.799993	3.88628e-08	0.800004	4.95779e-08
0.700043	2.87957e-08	0.700022	2.88223e-07		0.700013	3.09059e-08	0.700027	4.16738e-08
0.600021	2.42458e-08	0.600004	2.37305e-07		0.599994	2.24797e-08	0.600005	3.39645e-08
0.500044	2.03274e-08	0.500023	2.12678e-07		0.500014	1.59563e-08	0.500027	2.54659e-08
0.400032	1.66224e-08	0.400008	1.62962e-07		0.4	1.05464e-08	0.400014	1.83464e-08
0.300013	1.32012e-08	0.299992	1.20108e-07		0.299984	5.81593e-09	0.3	1.08471e-08
0.200081	9.9353e-09	0.200035	8.3209e-08		0.200035	2.79448e-09	0.200047	5.35878e-09
0.10008	6.40198e-09	0.100035	4.18556e-08		0.100032	9.12065e-10	0.100045	1.82267e-09
6.95467e-05	-1.46595e-10	2.96593e-05	5.00853e-11		3.08275e-05	-8.6272e-11	4.28438e-05	-7.60851e-11
7.06196e-05	-1.24398e-10	2.92301e-05	6.04099e-11		3.11852e-05	-5.44796e-11	4.22001e-05	-6.83473e-11
0.100074	6.66695e-09	0.100031	4.02181e-08		0.100038	1.08775e-09	0.100044	2.04745e-09
0.200076	1.01641e-08	0.200031	8.55556e-08		0.200041	3.06744e-09	0.200046	5.33632e-09
0.300011	1.34033e-08	0.299983	1.21085e-07		0.299986	6.04381e-09	0.299997	1.08722e-08
0.400027	1.68239e-08	0.400006	1.62241e-07		0.400005	1.07793e-08	0.40001	1.80912e-08
0.500041	2.04257e-08	0.500021	1.94191e-07		0.500021	1.70612e-08	0.500026	2.55519e-08
0.600021	2.42814e-08	0.599998	2.35217e-07		0.600003	2.45674e-08	0.600003	3.34391e-08
0.700042	2.82416e-08	0.700022	2.91352e-07		0.700021	3.20953e-08	0.700026	4.1392e-08
0.800024	3.25743e-08	0.799997	3.5644e-07		0.799995	3.95471e-08	0.800004	4.8821e-08
0.900042	3.75706e-08	0.900016	4.29814e-07		0.900013	4.71385e-08	0.90002	5.57043e-08
1.00006	4.32242e-08	1.00003	4.89449e-07		1.00004	5.4706e-08	1.00004	6.18663e-08
1.10005	5.06935e-08	1.10001	5.436e-07		1.10002	6.23565e-08	1.10003	6.84759e-08
1.20006	5.74107e-08	1.20003	6.16156e-07		1.20003	6.96992e-08	1.20004	7.48674e-08
1.30005	6.50649e-08	1.30002	6.85127e-07		1.30001	7.74423e-08	1.30002	8.18179e-08
1.40006	7.31447e-08	1.40003	7.78992e-07		1.40002	8.57053e-08	1.40004	8.7919e-08
1.50006	8.09382e-08	1.50004	8.57708e-07		1.50004	9.08922e-08	1.50005	9.5695e-08
1.60005	9.45843e-08	1.60002	9.6298e-07		1.60002	9.87412e-08	1.60004	9.98042e-08
1.70007	1.05849e-07	1.70004	1.07888e-06		1.70004	1.05528e-07	1.70005	1.06004e-07
1.80004	1.19595e-07	1.80001	1.14197e-06		1.80001	1.14191e-07	1.80002	1.12802e-07
1.90005	1.31617e-07	1.90002	1.17672e-06		1.90002	1.21681e-07	1.90003	1.18517e-07
2.00006	1.49871e-07	2.00003	1.19753e-06		2.00003	1.28933e-07	2.00004	1.25116e-07
1.90005	1.36181e-07	1.90002	1.22222e-06		1.90002	1.21203e-07	1.90003	1.18388e-07
1.80004	1.21778e-07	1.80001	1.09249e-06		1.80002	1.12772e-07	1.80002	1.12132e-07
1.70007	1.11232e-07	1.70003	9.6651e-07		1.70004	1.05446e-07	1.70005	1.07191e-07
1.60005	9.55678e-08	1.60002	8.86228e-07		1.60002	9.91018e-08	1.60003	1.00874e-07
1.50007	8.51554e-08	1.50004	7.79237e-07		1.50004	9.10967e-08	1.50005	9.5717e-08
1.40006	7.56154e-08	1.40003	7.44322e-07		1.40002	8.39741e-08	1.40004	8.84978e-08
1.30005	6.8353e-08	1.30001	6.71664e-07		1.30002	7.61601e-08	1.30002	8.121e-08
1.20006	5.99881e-08	1.20002	6.12472e-07		1.20003	6.95462e-08	1.20004	7.50311e-08
1.10005	5.22029e-08	1.10001	5.69472e-07		1.10002	6.13072e-08	1.10002	7.05435e-08
1.00006	4.54429e-08	1.00003	5.1417e-07		1.00004	5.3042e-08	1.00004	6.31997e-08
0.900041	3.88772e-08	0.900006	4.87018e-07		0.900015	4.54273e-08	0.900023	5.51305e-08
0.800019	3.35578e-08	0.799988	4.30175e-07		0.799996	3.77603e-08	0.800001	4.88224e-08
0.700041	2.84699e-08	0.700014	3.68786e-07		0.70002	2.99015e-08	0.700024	4.17424e-08
0.600017	2.40737e-08	0.599994	3.27374e-07		0.600002	2.30129e-08	0.600005	3.36114e-08
0.500039	2.0472e-08	0.500016	2.78328e-07		0.500018	1.59546e-08	0.50002	2.6557e-08
0.400025	1.67348e-08	0.400002	2.36213e-07		0.400008	1.04363e-08	0.400009	1.80236e-08
0.300007	1.32575e-08	0.299985	1.92432e-07		0.299988	6.17431e-09	0.299998	1.03623e-08
0.200075	9.92669e-09	0.200034	1.0639e-07		0.200041	3.01095e-09	0.200047	4.85749e-09
0.100069	6.35536e-09	0.10003	5.2607e-08		0.100034	8.74526e-10	0.100043	1.64296e-09
6.63042e-05	-1.52979e-10	3.0303e-05	-5.00767e-11		3.13759e-05	-9.21172e-11	4.32491e-05	-5.50957e-11
6.63996e-05	-1.29253e-10	3.0899e-05	-4.04241e-11		3.05653e-05	-6.02043e-11	4.12703e-05	-5.14746e-11
0.100071	6.65418e-09	0.10003	5.02857e-08		0.100035	1.0674e-09	0.100039	1.91333e-09
0.200075	1.0104e-08	0.200032	1.06985e-07		0.200039	3.06636e-09	0.200042	4.80513e-09
0.300007	1.3443e-08	0.299985	1.74617e-07		0.299985	6.38669e-09	0.299994	1.08396e-08
0.400025	1.68035e-08	0.400006	2.29545e-07		0.400005	1.14356e-08	0.400006	1.7476e-08
0.500038	2.02856e-08	0.500018	2.78591e-07		0.500015	1.75663e-08	0.500021	2.55697e-08
0.600018	2.41803e-08	0.599995	3.04695e-07		0.599997	2.44685e-08	0.600002	3.36955e-08
0.700039	2.85851e-08	0.700017	3.85527e-07		0.700016	3.15087e-08	0.700019	4.04592e-08
0.800017	3.29263e-08	0.799994	4.50544e-07		0.79999	3.87908e-08	0.799998	4.71187e-08
0.900039	3.81994e-08	0.900013	4.95363e-07		0.900011	4.65524e-08	0.900015	5.47464e-08
1.00006	4.35423e-08	1.00003	5.28385e-07		1.00003	5.49955e-08	1.00003	6.01714e-08
1.10005	5.00766e-08	1.10002	5.85295e-07		1.10002	6.21118e-08	1.10002	6.71024e-08
1.20006	5.78797e-08	1.20003	6.53246e-07		1.20003	7.03111e-08	1.20003	7.45774e-08
1.30004	6.65857e-08	1.30001	7.11631e-07		1.30001	7.80633e-08	1.30001	8.08367e-08
1.40005	7.3838e-08	1.40003	7.69101e-07		1.40003	8.51656e-08	1.40003	8.73062e-08
1.50007	8.46136e-08	1.50004	9.5586e-07		1.50004	9.18004e-08	1.50004	9.32255e-08
1.60005	9.34292e-08	1.60003	1.03947e-06		1.60002	9.88639e-08	1.60002	9.90245e-08
1.70007	1.08304e-07	1.70004	1.10497e-06		1.70004	1.06447e-07	1.70004	1.06718e-07
1.80004	1.19742e-07	1.80002	1.23599e-06		1.80002	1.1401e-07	1.80001	1.1211e-07
1.90005	1.30113e-07	1.90002	1.24188e-06		1.90002	1.20651e-07	1.90002	1.18553e-07
2.00006	1.50373e-07	2.00003	1.36563e-06		2.00004	1.28287e-07	2.00003	1.25374e-07
1.90005	1.35355e-07	1.90002	1.22542e-06		1.90002	1.21347e-07	1.90002	1.19235e-07
1.80004	1.22944e-07	1.80001	1.12487e-06		1.80002	1.13533e-07	1.80001	1.12574e-07
1.70007	1.08493e-07	1.70004	1.04798e-06		1.70004	1.05867e-07	1.70004	1.06877e-07
1.60005	9.88621e-08	1.60002	9.35578e-07		1.60003	9.88628e-08	1.60003	1.01653e-07
1.50007	8.61794e-08	1.50004	8.40129e-07		1.50004	9.19171e-08	1.50004	9.53703e-08
1.40006	7.67283e-08	1.40003	7.56527e-07		1.40003	8.52887e-08	1.40003	8.88201e-08
1.30005	6.79993e-08	1.30002	6.83727e-07		1.30002	7.77334e-08	1.30001	8.08681e-08
1.20006	5.95961e-08	1.20004	6.1165e-07		1.20003	6.93787e-08	1.20003	7.51301e-08
1.10004	5.14096e-08	1.10002	5.52291e-07		1.10002	6.16714e-08	1.10002	6.79303e-08
1.00006	4.50736e-08	1.00004	4.63574e-07		1.00004	5.3639e-08	1.00004	6.11321e-08
0.900037	3.90626e-08	0.900018	4.36054e-07		0.900012	4.57126e-08	0.900012	5.35472e-08
0.800018	3.32305e-08	0.800002	3.69375e-07		0.800001	3.85157e-08	0.799997	4.66821e-08
0.700037	2.86344e-08	0.700025	3.09788e-07		0.700022	3.1186e-08	0.700019	4.04152e-08
0.600018	2.42593e-08	0.600004	2.48356e-07		0.600001	2.34974e-08	0.600002	3.28239e-08
0.500043	2.03384e-08	0.500018	2.30532e-07		0.500026	1.62795e-08	0.500023	2.5154e-08
0.400029	1.67621e-08	0.400005	1.72644e-07		0.40001	1.03226e-08	0.400012	1.66054e-08
0.300008	1.31992e-08	0.299987	1.1938e-07		0.299988	5.82389e-09	0.299988	8.97309e-09
0.200075	9.99028e-09	0.200035	7.7941e-08		0.200042	2.58874e-09	0.200044	4.08157e-09
0.100069	6.36743e-09	0.100039	3.64774e-08		0.100042	9.18713e-10	0.100045	1.41238e-09
6.77586e-05	-1.59799e-10	3.29018e-05	1.08002e-11		3.407e-05	-8.84039e-11	4.30107e-05	-5.98557e-11
6.64473e-05	-1.37694e-10	3.438e-05	3.26951e-11		3.50952e-05	-6.12847e-11	4.24147e-05	-5.58686e-11
0.100071	6.60598e-09	0.100033	3.64074e-08		0.100039	1.07963e-09	0.100046	1.45446e-09
0.200075	1.01403e-08	0.200034	7.31375e-08		0.200041	3.13787e-09	0.200046	4.04297e-09
0.300009	1.34926e-08	0.299988	1.10122e-07		0.299984	6.5554e-09	0.299991	8.46527e-09
0.400027	1.71961e-08	0.400014	1.42067e-07		0.400012	1.13249e-08	0.399998	1.58232e-08
0.500038	2.05858e-08	0.500029	1.74162e-07		0.500023	1.81409e-08	0.500023	2.38298e-08
0.600022	2.46871e-08	0.600008	2.33042e-07		0.600002	2.49797e-08	0.600001	3.2568e-08
0.700046	2.82415e-08	0.700025	2.68775e-07		0.700026	3.21493e-08	0.70002	3.92044e-08
0.800024	3.28634e-08	0.799998	3.44568e-07		0.8	3.96131e-08	0.799995	4.58704e-08
0.900045	3.7794e-08	0.900017	4.05841e-07		0.900017	4.67718e-08	0.900016	5.31655e-08
1.00007	4.40559e-08	1.00004	4.99279e-07		1.00004	5.44649e-08	1.00003	5.97798e-08
1.10006	5.07514e-08	1.10002	5.14616e-07		1.10002	6.26422e-08	1.10002	6.65934e-08
1.20007	5.74423e-08	1.20004	5.62015e-07		1.20004	6.97455e-08	1.20003	7.45855e-08
1.30006	6.59218e-08	1.30002	6.26064e-07		1.30002	7.71649e-08	1.30002	7.98979e-08
1.40006	7.65491e-08	1.40003	7.20932e-07		1.40003	8.43592e-08	1.40003	8.6926e-08
1.50008	8.52467e-08	1.50004	7.61783e-07		1.50004	9.22017e-08	1.50004	9.2168e-08
1.60006	9.64664e-08	1.60003	8.17305e-07		1.60002	9.88665e-08	1.60002	9.87767e-08
1.70008	1.07306e-07	1.70004	8.56318e-07		1.70004	1.06211e-07	1.70004	1.06684e-07
1.80006	1.18321e-07	1.80002	9.43957e-07		1.80001	1.13655e-07	1.80001	1.12527e-07
1.90007	1.34114e-07	1.90003	1.09606e-06		1.90002	1.20756e-07	1.90002	1.18567e-07
2.00008	1.51061e-07	2.00004	1.06692e-06		2.00003	1.28069e-07	2.00003	1.24947e-07
1.90007	1.37699e-07	1.90003	1.07416e-06		1.90002	1.20918e-07	1.90002	1.19824e-07
1.80006	1.23816e-07	1.80002	8.94391e-07		1.80002	1.13738e-07	1.80001	1.13188e-07
1.70009	1.1163e-07	1.70004	8.11012e-07		1.70004	1.06331e-07	1.70004	1.06309e-07
1.60007	1.01454e-07	1.60003	7.23202e-07		1.60003	9.86653e-08	1.60003	1.00645e-07
1.50009	8.71907e-08	1.50005	6.99291e-07		1.50004	9.11663e-08	1.50004	9.36575e-08
1.40007	7.73157e-08	1.40003	6.19564e-07		1.40003	8.44643e-08	1.40003	8.85012e-08
1.30006	6.75068e-08	1.30002	5.90199e-07		1.30002	7.65838e-08	1.30001	8.21406e-08
1.20008	6.06752e-08	1.20004	5.1468e-07		1.20003	6.85663e-08	1.20003	7.46479e-08
1.10006	5.26026e-08	1.10003	4.66908e-07		1.10002	6.11857e-08	1.10002	6.80945e-08
1.00007	4.55163e-08	1.00004	3.85672e-07		1.00004	5.36137e-08	1.00004	6.04226e-08
0.900055	3.89782e-08	0.90002	3.42185e-07		0.900016	4.52412e-08	0.900017	5.41249e-08
0.800034	3.36873e-08	0.800007	2.88304e-07		0.799998	3.72618e-08	0.800001	4.72076e-08
0.700054	2.85616e-08	0.700026	2.44875e-07		0.700021	3.03988e-08	0.700019	3.98616e-08
0.600035	2.42493e-08	0.600008	2.04268e-07		0.599998	2.32974e-08	0.600004	3.23811e-08
0.500056	2.00794e-08	0.500026	1.5198e-07		0.500015	1.60601e-08	0.500026	2.53499e-08
0.40004	1.65419e-08	0.40001	1.27403e-07		0.4	1.04183e-08	0.400016	1.74191e-08
0.300022	1.32084e-08	0.299991	9.17936e-08		0.299981	5.74248e-09	0.3	1.00302e-08
0.200085	9.81905e-09	0.200039	6.0091e-08		0.200036	2.59115e-09	0.200055	5.47909e-09
0.10008	6.34697e-09	0.100039	2.59707e-08		0.100034	8.04549e-10	0.100055	1.91877e-09
7.9608e-05	-1.54131e-10	3.53813e-05	7.53346e-11		2.75135e-05	-8.60972e-11	4.52995e-05	-6.05928e-11

## Sheet: Fig3f
-1.0522	-0.0078398	-0.014637	0.0024362
-1.0441	-0.031773	0.084727	0.0010737
-1.0359	-0.027651	-0.039362	0.0075539
-1.0278	0.0056729	-0.036096	-0.003745
-1.0197	-0.005435	0.016618	0.0095479
-1.0116	0.033385	-0.081813	0.0054935
-1.0034	0.02056	0.073531	-0.00082058
-0.99531	0.016895	0.011487	0.0020374
-0.98719	0.026858	0.027348	-0.0059716
-0.97906	-0.014024	0.034812	0.0021703
-0.97094	0.0089938	0.00075717	-0.00068765
-0.96281	-0.029941	0.084261	0.0029014
-0.95469	0.0042987	0.098722	-0.006171
-0.94656	-0.010359	0.0016902	-0.0013855
-0.93844	-0.0023431	0.028281	-0.0060713
-0.93031	0.030751	0.058603	-0.0052405
-0.92219	-0.0065802	-0.072483	-0.0033462
-0.91406	-0.018375	0.074464	0.0022035
-0.90594	0.011742	-0.019769	0.0049618
-0.89781	0.0094518	0.021283	-0.0036453
-0.88969	-0.024101	0.0035562	-0.00065442
-0.88156	-0.017574	0.10899	-0.0046755
-0.87344	0.024224	0.047874	-0.0015517
-0.86531	-0.001427	-0.0062403	0.0029347
-0.85719	0.0078486	0.066534	-0.0057722
-0.84906	0.027316	0.13091	-0.0063704
-0.84094	0.018613	0.02968	0.0010072
-0.83281	-0.0031447	0.11645	0.0012066
-0.82469	0.024797	-0.052424	-0.0082314
-0.81656	-0.011848	0.042742	0.0019377
-0.80844	0.034187	-0.0025083	0.0019377
-0.80031	0.013116	0.11178	0.0027685
-0.79219	-0.00028188	0.058137	0.0021371
-0.78406	0.0087647	-0.051957	0.0033334
-0.77594	0.007047	-0.028632	-0.0073009
-0.76781	0.039913	-0.023034	-0.0015849
-0.75969	0.029492	-0.050091	-0.002881
-0.75156	0.029606	0.060003	-0.0028477
-0.74344	-0.016199	0.062335	0.003699
-0.73531	-0.02662	0.090792	0.002702
-0.72719	-0.0023431	0.02035	-0.00038856
-0.71906	-0.0057786	0.14397	0.0013727
-0.71094	-0.0090995	0.015685	-0.0035789
-0.70281	0.011857	0.10759	-0.00042179
-0.69469	-0.0031447	0.03901	0.0062911
-0.68656	-0.016772	-0.11447	0.0066567
-0.67844	0.026858	-0.09161	-0.0037118
-0.67031	0.014376	0.10152	0.0022368
-0.66219	0.0029245	0.11832	-0.0042103
-0.65406	0.024682	0.026881	0.0099134
-0.64594	0.056288	0.13511	0.037097
-0.63781	0.11503	0.36369	0.065511
-0.62969	0.14458	0.57782	0.093758
-0.62156	0.15363	0.49012	0.087843
-0.61344	0.14653	0.42807	0.087344
-0.60531	0.13278	0.49571	0.083323
-0.59719	0.17321	0.51018	0.08113
-0.58906	0.14206	0.54096	0.093725
-0.58094	0.13404	0.57595	0.089704
-0.57281	0.14939	0.58668	0.08997
-0.56469	0.19371	0.61141	0.1016
-0.55656	0.15305	0.49431	0.088873
-0.54844	0.16061	0.49618	0.087311
-0.54031	0.15259	0.55636	0.089804
-0.53219	0.14206	0.6282	0.097912
-0.52406	0.19554	0.56942	0.10124
-0.51594	0.18019	0.40148	0.098843
-0.50781	0.16153	0.64733	0.096683
-0.49969	0.19577	0.63473	0.095088
-0.49156	0.18191	0.38935	0.086979
-0.48344	0.21936	0.47425	0.093193
-0.47531	0.22909	0.59974	0.085783
-0.46719	0.1716	0.42107	0.096217
-0.45906	0.19897	0.51111	0.1019
-0.45094	0.20596	0.52697	0.095387
-0.44281	0.21317	0.53583	0.097879
-0.43469	0.21901	0.49058	0.10157
-0.42656	0.21787	0.40195	0.099109
-0.41844	0.24249	0.74156	0.11091
-0.41031	0.22898	0.6366	0.10639
-0.40219	0.24707	0.47052	0.11307
-0.39406	0.25715	0.58621	0.1035
-0.38594	0.25772	0.5321	0.11413
-0.37781	0.31211	0.60301	0.12144
-0.36969	0.33811	0.55683	0.1252
-0.36156	0.35792	0.56662	0.13377
-0.35344	0.39147	0.55169	0.11386
-0.34531	0.38804	0.56382	0.12795
-0.33719	0.43522	0.50411	0.13613
-0.32906	0.41346	0.55123	0.14919
-0.32094	0.43075	0.43227	0.14783
-0.31281	0.39113	0.64733	0.15291
-0.30469	0.39033	0.61001	0.17312
-0.29656	0.31062	0.68091	0.17531
-0.28844	0.31979	0.63333	0.18877
-0.28031	0.25967	0.59368	0.19751
-0.27219	0.25211	0.60627	0.21748
-0.26406	0.25073	0.67718	0.22885
-0.25594	0.24283	0.71917	0.24184
-0.24781	0.26173	0.76488	0.2788
-0.23969	0.28738	0.92583	0.31442
-0.23156	0.32711	0.84839	0.33582
-0.22344	0.28268	0.96595	0.37736
-0.21531	0.29917	1	0.43509
-0.20719	0.31646	0.81807	0.50999
-0.19906	0.34876	0.7103	0.56858
-0.19094	0.35242	0.66692	0.63355
-0.18281	0.33948	0.61607	0.72667
-0.17469	0.37693	0.67205	0.92975
-0.16656	0.36502	0.67205	1
-0.15844	0.38952	0.37023	0.87113
-0.15031	0.42136	0.59088	0.58938
-0.14219	0.46682	0.64546	0.2878
-0.13406	0.61867	0.55309	0.14078
-0.12594	0.81632	0.58108	0.11303
-0.11781	0.92614	0.46353	0.10217
-0.10969	0.99004	0.51531	0.098677
-0.10156	0.92912	0.54143	0.11343
-0.093438	0.80933	0.54563	0.1005
-0.085312	0.57286	0.4388	0.10047
-0.077187	0.52603	0.48545	0.10227
-0.069062	0.46487	0.66645	0.095852
-0.060937	0.41999	0.59275	0.097314
-0.052813	0.40086	0.64919	0.091
-0.044688	0.34315	0.45186	0.098544
-0.036563	0.3325	0.54096	0.084054
-0.028437	0.28703	0.56056	0.088807
-0.020313	0.26184	0.49525	0.09851
-0.012188	0.25291	0.49618	0.1004
-0.0040625	0.24123	0.5349	0.10313
0.0040625	0.21787	0.60767	0.097414
0.012188	0.24684	0.55962	0.096151
0.020313	0.26104	0.55543	0.082925
0.028437	0.24157	0.58248	0.079568
0.036563	0.25234	0.70517	0.099142
0.044688	0.24764	0.60301	0.097646
0.052813	0.2678	0.74809	0.090634
0.060937	0.24043	0.51671	0.095453
0.069062	0.28932	0.45466	0.11077
0.077187	0.32608	0.56895	0.099707
0.085312	0.3002	0.50971	0.11636
0.093438	0.39468	0.48358	0.099939
0.10156	0.53129	0.5223	0.11559
0.10969	0.7554	0.42481	0.11626
0.11781	0.97756	0.57828	0.13679
0.12594	1	0.57875	0.20884
0.13406	0.94503	0.48825	0.38085
0.14219	0.71864	0.50131	0.60314
0.15031	0.55088	0.79427	0.75003
0.15844	0.4493	0.5363	0.76309
0.16656	0.39044	0.63986	0.69433
0.17469	0.31967	0.67765	0.60803
0.18281	0.31383	0.72057	0.5395
0.19094	0.26207	0.77048	0.50544
0.19906	0.28417	0.81667	0.43226
0.20719	0.28348	0.8997	0.37191
0.21531	0.25451	0.77841	0.32156
0.22344	0.21386	0.78914	0.28637
0.23156	0.23401	0.70611	0.28268
0.23969	0.20607	0.60907	0.27411
0.24781	0.20699	0.61514	0.25121
0.25594	0.21111	0.55263	0.22044
0.26406	0.215	0.36649	0.21692
0.27219	0.24192	0.52837	0.20033
0.28031	0.20791	0.65899	0.19635
0.28844	0.21707	0.58062	0.19083
0.29656	0.23562	0.41594	0.17033
0.30469	0.2252	0.37162	0.15923
0.31281	0.27398	0.56242	0.1551
0.32094	0.31349	0.65899	0.14055
0.32906	0.30478	0.3385	0.14131
0.33719	0.42228	0.49618	0.14224
0.34531	0.34212	0.56802	0.13566
0.35344	0.38884	0.57595	0.1252
0.36156	0.32494	0.58901	0.13261
0.36969	0.32689	0.47519	0.12287
0.37781	0.297	0.54656	0.11639
0.38594	0.27066	0.4276	0.12064
0.39406	0.27776	0.5461	0.10795
0.40219	0.2426	0.51531	0.10459
0.41031	0.23814	0.45746	0.10858
0.41844	0.20481	0.49431	0.082758
0.42656	0.19141	0.68325	0.10732
0.43469	0.19691	0.35203	0.099773
0.44281	0.19611	0.6296	0.10469
0.45094	0.20355	0.76535	0.091266
0.45906	0.20813	0.6142	0.10722
0.46719	0.20527	0.57782	0.08206
0.47531	0.16324	0.50458	0.093758
0.48344	0.1818	0.53117	0.10595
0.49156	0.1905	0.64266	0.083523
0.49969	0.15546	0.56289	0.10001
0.50781	0.16221	0.59415	0.11652
0.51594	0.15351	0.46959	0.09871
0.52406	0.13725	0.36836	0.079502
0.53219	0.11893	0.51157	0.089039
0.54031	0.196	0.46306	0.078372
0.54844	0.17618	0.47565	0.090136
0.55656	0.15168	0.47565	0.09203
0.56469	0.16954	0.49245	0.08874
0.57281	0.10553	0.38095	0.079169
0.58094	0.13404	0.45	0.081263
0.58906	0.11916	0.37816	0.099374
0.59719	0.1337	0.44487	0.1124
0.60531	0.13301	0.21115	0.10014
0.61344	0.11618	0.50598	0.090335
0.62156	0.14343	0.46213	0.10353
0.62969	0.11732	0.29139	0.096084
0.63781	0.11022	0.35716	0.079601
0.64594	0.043119	0.11365	0.037762
0.65406	0.01804	0.095457	0.0086838
0.66219	-0.016657	0.060469	0.0058259
0.67031	0.0047567	-0.0263	-0.0013191
0.67844	-0.015627	-0.079014	0.00094073
0.68656	-0.025933	0.029214	0.0054603
0.69469	-0.033835	0.1687	-0.0027813
0.70281	0.003039	0.030147	0.0014724
0.71094	-0.0056641	0.12671	0.00034255
0.71906	-0.015512	0.02035	-0.0032798
0.72719	-0.037041	0.0058887	-0.0025819
0.73531	0.0018939	0.023149	1.0225e-05
0.74344	0.010368	-0.00017583	0.010412
0.75156	0.017582	0.085194	-0.01953
0.75969	-0.021353	0.10199	0.0037655
0.76781	0.024797	-0.10327	-0.0015185
0.77594	0.04289	0.0026232	0.001273
0.78406	0.013689	-0.033297	0.001406
0.79219	-0.00016737	0.018018	-0.006603
0.80031	0.028805	0.091725	0.0006084
0.80844	0.0086502	-0.12053	-0.0049746
0.81656	0.011284	-0.13499	0.0043304
0.82469	-0.0068092	0.10899	-0.0026483
0.83281	0.042661	0.0058887	0.0010404
0.84094	0.036019	-0.022101	0.0044966
0.84906	0.032126	0.039477	-0.0022163
0.85719	0.012773	-0.035163	-0.0025487
0.86531	-0.0032593	-0.0249	-0.0025819
0.87344	0.0088793	0.046941	0.00067487
0.88156	-0.0047479	-0.089744	-0.0071015
0.88969	0.02995	0.042276	-0.0096603
0.89781	0.0036116	0.053472	-0.0039776
0.90594	-0.0044044	0.032946	-0.001884
0.91406	0.021819	-0.13686	-0.0083643
0.92219	0.0078486	0.03901	-0.0037782
0.93031	0.020216	-0.061754	-0.0046755
0.93844	-0.0061221	-0.059888	-0.00048826
0.94656	-0.010932	0.022216	-0.0019172
0.95469	0.0073906	0.045075	0.0050615
0.96281	0.033729	-0.075282	-0.0057722
0.97094	0.027774	0.0096207	-0.0026816
0.97906	0.0039551	-0.037962	-0.0029142
0.98719	0.0021229	-0.11913	-0.001884
0.99531	0.025713	0.080529	-0.0011197
1.0034	0.04163	-0.0099723	0.0056265
1.0116	0.011857	0.015219	0.0012066
1.0197	0.013002	0.018018	-0.00092028
1.0278	0.0094518	-0.031898	0.0010072
1.0359	0.029263	-0.1112	0.0040646
1.0441	-0.0042899	0.078663	0.0010072
